# Supplementary material for: Tumor necrosis factor receptor 2 promotes endothelial cell-mediated suppression of CD8+ T cells through tuning glycolysis in chemoresistance of breast cancer
Source: J Transl Med. 2024 Jul 20;22:672. doi: 10.1186/s12967-024-05472-5 (PMC11265105; doi:10.1186/s12967-024-05472-5)
Supplement: Supplementary file 2 — Supplementary Material 2. [file 12967_2024_5472_MOESM2_ESM.xlsx]

## Sheet: Sheet1
Supplementary Table 1. The top 100 gene markersof each EC subcluster, related to Fig. 1.
cluster	gene	No.	p_val	avg_log2FC	pct.1	pct.2	p_val_adj	cluster	gene	No.	p_val	avg_log2FC	pct.1	pct.2	p_val_adj	cluster	gene	No.	p_val	avg_log2FC	pct.1	pct.2	p_val_adj	cluster	gene	No.	p_val	avg_log2FC	pct.1	pct.2	p_val_adj	cluster	gene	No.	p_val	avg_log2FC	pct.1	pct.2	p_val_adj	cluster	gene	No.	p_val	avg_log2FC	pct.1	pct.2	p_val_adj
0	TMEM176B	1	1.5e-187	1.31855	0.862	0.455	3.49e-183	1	RPS26	101	0	1.43287	0.999	0.937	0	2	JUNB	201	2.01e-133	0.969931	0.976	0.878	4.65e-129	3	MT-ND3	301	6.61e-151	0.748727	0.998	0.992	1.53e-146	4	PTPRC	401	3.97e-171	1.5063	1	0.981	9.21e-167	5	RPL41	501	3.46e-63	0.714762	0.986	0.976	8.02e-59
0	TMEM176A	2	2.29e-183	1.21873	0.681	0.215	5.3e-179	1	RPL28	102	1.14e-168	0.519556	1	0.994	2.65e-164	2	IFITM1	202	3.39e-100	1.04031	0.938	0.77	7.86e-96	3	HLA-B	302	9.43e-116	0.546534	1	0.998	2.19e-111	4	MALAT1	402	6.96e-155	1.4377	1	0.997	1.61e-150	5	RPS29	502	9.8e-49	0.678868	0.963	0.961	2.27e-44
0	RETN	3	2.86e-142	0.970732	0.585	0.175	6.64e-138	1	RPS28	103	5.18e-141	0.550239	1	0.99	1.2e-136	2	LY6E	203	9.23e-94	0.628947	0.991	0.947	2.14e-89	3	MT-ATP8	303	1.58e-109	1.03376	0.993	0.966	3.67e-105	4	STK17B	403	5.78e-133	1.81486	0.941	0.648	1.34e-128	5	RPS27	503	6.13e-48	0.542814	0.993	0.993	1.42e-43
0	EEF1A1	4	2.97e-133	0.435323	1	0.999	6.88e-129	1	TMSB10	104	1.27e-132	0.496004	1	0.996	2.94e-128	2	SERPING1	204	6.82e-91	0.676291	0.423	0.121	1.58e-86	3	MT-CO2	304	5.09e-98	0.477763	1	0.998	1.18e-93	4	ITGA4	404	4.51e-122	1.33567	0.967	0.821	1.05e-117	5	RPL39	504	1.23e-45	0.490001	0.997	0.993	2.86e-41
0	CD68	5	2.94e-111	0.587583	0.994	0.956	6.82e-107	1	RPLP1	105	4.02e-126	0.522774	1	0.996	9.33e-122	2	IFITM3	205	8.35e-89	0.54689	0.996	0.991	1.94e-84	3	MT-CO3	305	7.42e-91	0.518187	1	0.998	1.72e-86	4	NEAT1	405	6.26e-118	2.07414	0.995	0.96	1.45e-113	5	MALAT1	505	1.4e-44	0.618054	0.973	1	3.24e-40
0	HBB	6	7.98e-102	1.73781	0.483	0.164	1.85e-97	1	SERF2	106	8.09e-119	0.499609	1	0.98	1.88e-114	2	HLA-C	206	1.1e-82	0.454678	1	0.995	2.55e-78	3	HLA-C	306	6.86e-88	0.483185	0.998	0.996	1.59e-83	4	ZEB2	406	1.02e-117	1.72991	0.979	0.833	2.36e-113	5	RPL30	506	2.41e-43	0.445622	1	0.992	5.6e-39
0	RPS3A	7	6.65e-87	0.425526	0.998	0.986	1.54e-82	1	TYROBP	107	5.14e-118	0.427814	0.999	0.988	1.19e-113	2	TYMP	207	1.7e-79	0.542234	0.991	0.934	3.93e-75	3	PPDPF	307	3.41e-77	0.785228	0.953	0.842	7.92e-73	4	AHNAK	407	5.87e-115	1.34761	0.979	0.875	1.36e-110	5	RPS15A	507	4.53e-42	0.472163	0.997	0.992	1.05e-37
0	HLA-DQA1	8	3.04e-74	0.793009	0.895	0.741	7.05e-70	1	PPBP	108	1.47e-115	1.32393	0.327	0.054	3.42e-111	2	IFI6	208	1.8e-79	0.682462	0.93	0.691	4.17e-75	3	LYZ	308	2.38e-64	0.760641	0.986	0.949	5.51e-60	4	NFKBIZ	408	2.28e-113	1.94294	0.932	0.739	5.29e-109	5	ITM2B	508	1.43e-41	0.646829	0.976	0.985	3.32e-37
0	RPL5	9	7.76e-73	0.429644	0.991	0.957	1.8e-68	1	ISG15	109	1.28e-111	1.03881	0.932	0.69	2.98e-107	2	IFI44L	209	8.54e-73	0.6442	0.675	0.325	1.98e-68	3	CFD	309	8.97e-62	0.607864	0.987	0.956	2.08e-57	4	RSRP1	409	2.09e-104	1.46749	0.92	0.677	4.86e-100	5	IFITM2	509	2.06e-39	0.579094	0.997	0.989	4.78e-35
0	MT-ATP8	10	3.3e-63	0.41594	0.991	0.963	7.66e-59	1	SH3BGRL3	110	1.22e-110	0.461681	1	0.982	2.83e-106	2	ISG15	210	8.94e-73	0.718075	0.91	0.701	2.07e-68	3	MT-ND4L	310	1.11e-60	0.553693	0.998	0.99	2.58e-56	4	HNRNPA2B1	410	9.1e-103	1.03757	0.984	0.946	2.11e-98	5	MS4A7	510	4.26e-39	0.672604	0.956	0.974	9.89e-35
0	ACTB	11	1.13e-61	0.323924	1	1	2.62e-57	1	TIMP1	111	2.18e-102	0.745716	0.987	0.916	5.06e-98	2	DUSP1	211	2.03e-68	0.607309	0.976	0.791	4.71e-64	3	EEF1A1	311	2.25e-57	0.329157	1	0.999	5.21e-53	4	LYST	411	1.38e-99	1.23297	0.967	0.868	3.19e-95	5	RPL34	511	7.34e-39	0.403472	0.997	0.993	1.7e-34
0	TPT1	12	4.6e-59	0.354669	0.994	0.993	1.07e-54	1	RPL39	112	3.78e-102	0.440399	1	0.991	8.77e-98	2	EFHD2	212	3.35e-68	0.505833	0.971	0.854	7.76e-64	3	MT-CO1	312	8.75e-56	0.332094	1	1	2.03e-51	4	IQGAP1	412	6.79e-99	1.09875	0.955	0.816	1.57e-94	5	RPL35A	512	2.48e-37	0.452839	0.997	0.979	5.76e-33
0	RPL3	13	1.29e-52	0.361132	0.986	0.971	2.99e-48	1	RPL36	113	1.65e-100	0.476898	1	0.972	3.82e-96	2	MX1	213	1.57e-63	0.661465	0.775	0.459	3.63e-59	3	CEBPB	313	8.23e-49	0.507551	0.977	0.901	1.91e-44	4	DOCK8	413	4.39e-97	1.17426	0.965	0.831	1.02e-92	5	FAU	513	2.41e-36	0.427123	0.993	0.993	5.59e-32
0	CD52	14	2.78e-52	0.423884	0.992	0.945	6.44e-48	1	RPL37	114	1.86e-100	0.43962	1	0.985	4.32e-96	2	ZFP36	214	2.56e-62	0.665139	0.921	0.777	5.93e-58	3	COTL1	314	2.17e-47	0.32566	0.998	0.995	5.03e-43	4	RIPOR2	414	2.21e-96	1.25066	0.958	0.786	5.12e-92	5	SIRPB1	514	6.44e-36	0.781145	0.498	0.22	1.49e-31
0	TKT	15	3.29e-52	0.422408	0.979	0.931	7.63e-48	1	APOBEC3A	115	5.09e-99	1.14474	0.855	0.565	1.18e-94	2	IRF7	215	1.11e-61	0.66397	0.825	0.579	2.58e-57	3	MT-CYB	315	4.69e-46	0.381887	0.998	0.995	1.09e-41	4	DDX5	415	7.03e-96	0.968722	0.981	0.921	1.63e-91	5	HLA-DPA1	515	2.86e-35	0.599972	0.983	0.989	6.64e-31
0	EEF1G	16	2.99e-49	0.412585	0.959	0.892	6.93e-45	1	IFI6	116	4.71e-97	0.873816	0.904	0.694	1.09e-92	2	ODF3B	216	5.49e-57	0.534754	0.85	0.668	1.27e-52	3	PCBP1	316	3.74e-40	0.486584	0.955	0.846	8.66e-36	4	MTSS1	416	8.11e-96	1.22209	0.979	0.87	1.88e-91	5	RPS19	516	2.67e-34	0.406521	1	0.998	6.19e-30
0	NACA	17	1.96e-47	0.323937	1	0.981	4.54e-43	1	PF4	117	4.53e-95	0.52049	0.203	0.017	1.05e-90	2	PLSCR1	217	3.36e-53	0.529347	0.719	0.431	7.79e-49	3	MT-ATP6	317	2.04e-35	0.353185	0.996	0.993	4.74e-31	4	CELF2	417	1.9e-94	1.39904	0.906	0.652	4.4e-90	5	RPL32	517	3.43e-34	0.393516	1	0.992	7.95e-30
0	FXYD5	18	6.24e-46	0.355883	0.992	0.948	1.45e-41	1	OLFM1	118	1.15e-94	0.615916	0.267	0.041	2.67e-90	2	BRI3	218	9.98e-53	0.409266	0.968	0.902	2.31e-48	3	LYPD2	318	5.03e-35	1.27311	0.491	0.259	1.17e-30	4	SSH2	418	3.5e-92	1.39528	0.887	0.612	8.12e-88	5	RPS7	518	5.61e-33	0.398766	0.99	0.985	1.3e-28
0	RPL4	19	1.31e-45	0.364816	0.974	0.954	3.04e-41	1	RPS19	119	1.54e-92	0.412806	0.999	0.998	3.57e-88	2	CD74	219	2.97e-51	0.374368	1	0.999	6.89e-47	3	STXBP2	319	1.16e-33	0.438857	0.973	0.929	2.69e-29	4	MACF1	419	9.74e-92	1.24886	0.819	0.473	2.26e-87	5	HLA-DRB5	519	8.75e-33	0.828038	0.851	0.861	2.03e-28
0	PABPC1	20	1.1e-44	0.313743	0.996	0.984	2.55e-40	1	OST4	120	4.63e-91	0.589467	0.964	0.871	1.07e-86	2	KLF2	220	3.71e-51	0.513781	0.977	0.91	8.61e-47	3	BX284668.5	320	9.23e-33	0.365491	0.466	0.222	2.14e-28	4	MBNL1	420	3.49e-91	1.18913	0.936	0.738	8.08e-87	5	RPL10	520	1.82e-32	0.395956	0.997	0.997	4.22e-28
0	RPL39	21	1.37e-44	-0.250167	0.999	0.991	3.17e-40	1	FTL	121	1.02e-88	0.447284	1	0.997	2.37e-84	2	EPSTI1	221	2.61e-50	0.493953	0.815	0.547	6.04e-46	3	CDKN1C	321	4.04e-32	0.503369	0.901	0.726	9.38e-28	4	DDX17	421	2.9e-87	1.19819	0.882	0.675	6.74e-83	5	RPL11	521	2.32e-30	0.355987	1	0.993	5.38e-26
0	RPS4X	22	2.42e-44	0.29074	0.997	0.985	5.61e-40	1	RPS15	122	9.91e-86	0.377573	1	0.991	2.3e-81	2	IER2	222	3.86e-49	0.608255	0.894	0.697	8.95e-45	3	MT-ND1	322	2.89e-31	0.286607	0.998	0.992	6.69e-27	4	KLF6	422	7.49e-87	1.42471	0.951	0.804	1.74e-82	5	LST1	522	6.52e-30	0.381694	1	0.996	1.51e-25
0	RPS2	23	6.14e-44	0.281451	0.999	0.991	1.42e-39	1	RPLP2	123	9.6e-85	0.437584	1	0.985	2.23e-80	2	GNAI2	223	4.87e-49	0.378841	0.984	0.933	1.13e-44	3	FCGR3B	323	7.83e-31	0.869075	0.53	0.312	1.82e-26	4	UTRN	423	9.01e-87	1.17561	0.92	0.708	2.09e-82	5	RPS21	523	1.66e-29	0.444191	0.986	0.982	3.84e-25
0	SLC25A6	24	1.84e-43	0.348918	0.986	0.955	4.26e-39	1	RPL38	124	5.77e-80	0.480822	0.992	0.933	1.34e-75	2	CD68	224	4.37e-48	0.366695	0.989	0.959	1.01e-43	3	BRI3	324	4.91e-30	0.378753	0.977	0.906	1.14e-25	4	IRAK3	424	1.63e-86	1.45989	0.824	0.522	3.78e-82	5	RPL38	524	1.01e-27	0.488972	0.953	0.946	2.35e-23
0	EEF2	25	3e-42	0.372694	0.971	0.943	6.95e-38	1	EMP3	125	2.68e-76	0.544848	0.998	0.975	6.22e-72	2	GRN	225	2.58e-47	0.453585	0.957	0.854	5.98e-43	3	RBM38	325	1.6e-29	0.320228	0.41	0.189	3.71e-25	4	FCGR2B	425	1.8e-85	1.65854	0.675	0.302	4.18e-81	5	RPS8	525	4.05e-27	0.370594	0.993	0.995	9.39e-23
0	EIF3L	26	8.81e-42	0.431412	0.872	0.743	2.04e-37	1	RPL27A	126	2.51e-75	0.495143	0.979	0.918	5.81e-71	2	COTL1	226	1.31e-46	0.278819	0.999	0.995	3.03e-42	3	RPS27	326	7.04e-29	0.252265	1	0.992	1.63e-24	4	AKAP13	426	7e-83	1.10494	0.911	0.715	1.62e-78	5	TYROBP	526	5.1e-27	0.31706	0.997	0.99	1.18e-22
0	ATP6V0C	27	2.05e-41	0.363552	0.978	0.909	4.76e-37	1	PFDN5	127	1.29e-74	0.40067	0.999	0.974	2.98e-70	2	MT-ND3	227	3.17e-46	0.291673	1	0.991	7.36e-42	3	RPS3A	327	3.49e-27	0.261196	0.987	0.989	8.09e-23	4	RNF149	427	2.07e-81	1.0449	0.955	0.854	4.81e-77	5	FCER1G	527	7.51e-25	0.35072	0.997	0.991	1.74e-20
0	GAPDH	28	4.06e-40	0.343408	0.997	0.96	9.4e-36	1	RPL35	128	1.94e-74	0.420665	0.998	0.962	4.5e-70	2	IFIT3	228	4.25e-46	0.560058	0.78	0.539	9.87e-42	3	RPL3	328	3.06e-26	0.270015	0.984	0.973	7.09e-22	4	USP15	428	2.39e-77	1.14888	0.859	0.591	5.53e-73	5	ATP5F1E	528	2.61e-24	0.374972	0.997	0.98	6.05e-20
0	RPS28	29	7.32e-39	-0.265291	0.999	0.991	1.7e-34	1	IFITM1	129	4.07e-73	0.750352	0.937	0.767	9.43e-69	2	LGALS3BP	229	7.84e-46	0.402813	0.32	0.116	1.82e-41	3	LSP1	329	3.3e-26	0.33135	0.982	0.945	7.64e-22	4	DPYD	429	3.94e-75	1.26242	0.767	0.476	9.13e-71	5	RPL37A	529	3.89e-23	0.378979	0.956	0.972	9.01e-19
0	RPL7A	30	1.05e-38	0.265236	0.999	0.98	2.43e-34	1	COX6B1	130	6.29e-72	0.440114	0.99	0.941	1.46e-67	2	PCBP1	230	2.84e-45	0.410039	0.95	0.838	6.59e-41	3	SPI1	330	2.98e-25	0.265087	0.987	0.984	6.91e-21	4	NOTCH2	430	3.16e-74	1.16535	0.864	0.624	7.32e-70	5	H3F3A	530	3.95e-23	0.319037	0.993	0.991	9.17e-19
0	DUSP1	31	2.08e-37	0.350617	0.972	0.786	4.82e-33	1	VAMP8	131	6.79e-72	0.575101	0.959	0.838	1.57e-67	2	CTSZ	231	6.49e-44	0.401128	0.96	0.849	1.51e-39	3	EEF2	331	3.44e-24	0.287196	0.975	0.946	7.98e-20	4	HNRNPU	431	3.72e-74	1.01251	0.913	0.735	8.63e-70	5	RPL28	531	2.01e-22	0.327917	1	0.995	4.66e-18
0	RPL15	32	2.42e-37	0.266244	0.996	0.975	5.61e-33	1	LY6E	132	3.73e-70	0.51888	0.991	0.946	8.65e-66	2	MAP2K2	232	6.59e-44	0.417646	0.732	0.454	1.53e-39	3	CSK	332	1.81e-23	0.337769	0.935	0.889	4.19e-19	4	DOCK5	432	7.17e-74	1.18269	0.746	0.421	1.66e-69	5	RPS28	532	1.46e-21	0.320596	0.997	0.992	3.38e-17
0	RACK1	33	6.98e-37	0.264882	0.993	0.974	1.62e-32	1	S100A6	133	3.94e-70	0.420628	1	0.991	9.14e-66	2	IFI30	233	6.87e-44	0.4677	0.946	0.824	1.59e-39	3	SYTL1	333	2.82e-23	0.417094	0.729	0.525	6.54e-19	4	WSB1	433	1.27e-73	1.05872	0.96	0.857	2.93e-69	5	HLA-DQB1	533	2.15e-21	0.894221	0.712	0.623	4.99e-17
0	VIM	34	1.97e-36	0.330796	0.992	0.985	4.57e-32	1	CLU	134	4.77e-70	0.343353	0.158	0.015	1.11e-65	2	VAMP5	234	9.72e-44	0.526121	0.906	0.77	2.25e-39	3	GNB2	334	3.32e-23	0.330949	0.968	0.906	7.69e-19	4	DUSP1	434	1.95e-72	1.0265	0.974	0.812	4.52e-68	5	RPL21	534	1.25e-20	0.357901	0.983	0.972	2.91e-16
0	RPL7	35	1.97e-35	0.32524	0.98	0.946	4.56e-31	1	CAVIN2	135	9.45e-70	0.405019	0.163	0.017	2.19e-65	2	IFIT1	235	1.18e-42	0.501467	0.491	0.244	2.73e-38	3	SYT17	335	8.42e-23	0.306906	0.289	0.129	1.95e-18	4	DOCK2	435	1.01e-71	0.97152	0.871	0.635	2.35e-67	5	TMA7	535	1.29e-18	0.426704	0.946	0.934	2.99e-14
0	RPS21	36	4.55e-35	-0.265498	0.997	0.978	1.06e-30	1	NOP10	136	2.23e-68	0.593398	0.895	0.765	5.17e-64	2	PTP4A2	236	2.67e-42	0.372212	0.972	0.908	6.19e-38	3	MAP2K2	336	1.03e-21	0.328221	0.708	0.48	2.38e-17	4	NKTR	436	2.46e-71	1.1521	0.781	0.464	5.71e-67	5	RPS16	536	3.35e-18	0.316911	0.969	0.979	7.76e-14
0	MT-ND4L	37	3e-34	0.29118	0.993	0.99	6.97e-30	1	RPL36A	137	4.97e-68	0.500648	0.972	0.87	1.15e-63	2	NCF1	237	7.76e-41	0.641056	0.707	0.459	1.8e-36	3	SECTM1	337	4.4e-21	0.353861	0.887	0.749	1.02e-16	4	FGD2	437	3.99e-71	1.06736	0.864	0.638	9.24e-67	5	SMIM25	537	3.74e-18	0.458223	0.946	0.965	8.68e-14
0	HLA-DPA1	38	3.93e-34	0.293835	1	0.985	9.1e-30	1	IFITM3	138	1.55e-67	0.454223	1	0.99	3.59e-63	2	DUSP2	238	8.04e-41	0.3699	0.199	0.054	1.86e-36	3	TKT	338	6.27e-21	0.297248	0.98	0.936	1.45e-16	4	IPMK	438	7.95e-71	1.17368	0.548	0.214	1.84e-66	5	RPS13	538	4.41e-18	0.330287	1	0.991	1.02e-13
0	CCNI	39	7.25e-34	0.321967	0.968	0.926	1.68e-29	1	TUBB1	139	2.25e-65	0.356583	0.145	0.013	5.23e-61	2	TMSB4X	239	1.38e-39	0.268843	1	1	3.19e-35	3	GSTP1	339	1.66e-20	0.291969	0.984	0.945	3.85e-16	4	PTBP3	439	1.15e-70	1.05811	0.774	0.467	2.66e-66	5	RACK1	539	8.13e-17	0.31757	0.973	0.979	1.89e-12
0	ALDOA	40	1.12e-33	0.316058	0.992	0.934	2.6e-29	1	UBA52	140	1.5e-63	0.34943	0.994	0.973	3.48e-59	2	MT2A	240	5.06e-39	0.524416	0.961	0.872	1.17e-34	3	JUNB	340	4.41e-20	0.280673	0.95	0.89	1.02e-15	4	ATG16L2	440	4.93e-70	1.32594	0.76	0.466	1.14e-65	5	RPL36	540	4.5e-16	0.314321	0.98	0.978	1.04e-11
0	RPS6	41	1.56e-33	0.259663	0.987	0.984	3.62e-29	1	RPS18	141	3.07e-62	0.379408	0.999	0.985	7.13e-58	2	ORAI1	241	1.77e-37	0.358375	0.551	0.298	4.11e-33	3	NR4A1	341	2.31e-19	0.39475	0.584	0.385	5.35e-15	4	TCF7L2	441	2.32e-68	1.07499	0.892	0.749	5.39e-64	5	IFITM3	541	8.75e-16	0.32129	0.997	0.992	2.03e-11
0	PPDPF	42	1.64e-33	0.402963	0.922	0.839	3.8e-29	1	MX1	142	3.54e-61	0.637294	0.748	0.461	8.21e-57	2	XAF1	242	4.11e-36	0.433036	0.768	0.545	9.52e-32	3	PCBP2	342	5.19e-19	0.302065	0.939	0.836	1.2e-14	4	EIF4G2	442	3.67e-68	1.03438	0.88	0.752	8.51e-64	5	S100A6	542	3.55e-15	0.34484	0.993	0.993	8.23e-11
0	EIF1	43	1.16e-32	0.263101	0.997	0.988	2.68e-28	1	UBL5	143	1.96e-60	0.467261	0.968	0.89	4.55e-56	2	IFI44	243	5.13e-36	0.377661	0.474	0.243	1.19e-31	3	RAC2	343	1.02e-18	0.286687	0.97	0.93	2.36e-14	4	MCL1	443	1.07e-67	1.27336	0.871	0.68	2.47e-63	5	UQCR11	543	3.58e-15	0.387776	0.942	0.915	8.31e-11
0	CITED2	44	1.68e-31	0.44085	0.545	0.359	3.89e-27	1	RPS11	144	1.79e-59	0.419443	0.991	0.941	4.15e-55	2	LAP3	244	5.84e-36	0.449114	0.756	0.533	1.35e-31	3	SH3BP1	344	1.28e-18	0.306821	0.746	0.551	2.97e-14	4	NEDD9	444	7.85e-67	1.09845	0.628	0.295	1.82e-62	5	PPM1N	544	1.51e-14	0.665783	0.434	0.267	3.5e-10
0	ACTG1	45	1.7e-30	0.288066	0.999	0.984	3.93e-26	1	ERAP2	145	1.01e-58	0.539601	0.514	0.244	2.34e-54	2	KLHDC7B	245	2.8e-35	0.314109	0.241	0.085	6.49e-31	3	TGFB1	345	1.52e-18	0.28606	0.912	0.807	3.51e-14	4	DDX3X	445	3.73e-66	1.10399	0.781	0.511	8.64e-62	5	RPS5	545	3.23e-14	0.348125	0.936	0.962	7.49e-10
0	PNRC1	46	5.47e-30	0.327939	0.925	0.881	1.27e-25	1	IFI44L	146	1.6e-58	0.636694	0.615	0.336	3.72e-54	2	TAF10	246	2.81e-35	0.387881	0.771	0.541	6.52e-31	3	SHISA5	346	1.95e-18	0.357553	0.789	0.626	4.53e-14	4	ITGAX	446	7.11e-66	1.12974	0.831	0.582	1.65e-61	5	RPL5	546	3.54e-14	0.337039	0.973	0.965	8.22e-10
0	LSP1	47	2.32e-28	0.312448	0.988	0.939	5.39e-24	1	COX7C	147	1.18e-57	0.400786	0.978	0.945	2.75e-53	2	IFI27	247	1.45e-34	1.43645	0.15	0.037	3.36e-30	3	RPL36AL	347	3.31e-18	0.256889	0.961	0.92	7.67e-14	4	ARGLU1	447	4.72e-65	0.93084	0.809	0.512	1.09e-60	5	OST4	547	3.73e-14	0.437878	0.898	0.891	8.66e-10
0	YBX1	48	9.24e-27	0.252664	0.989	0.969	2.14e-22	1	LGALS1	148	2.95e-57	0.468018	0.993	0.955	6.83e-53	2	EGR1	248	2.82e-34	0.520692	0.216	0.071	6.54e-30	3	ARRB2	348	8.28e-18	0.262999	0.941	0.887	1.92e-13	4	XIST	448	6.26e-65	1.44317	0.736	0.436	1.45e-60	5	NOP10	548	7.37e-14	0.493151	0.814	0.793	1.71e-09
0	CALM2	49	1.59e-26	0.279125	0.974	0.951	3.68e-22	1	NDUFS5	149	1.65e-56	0.51768	0.902	0.764	3.83e-52	2	SELL	249	1.03e-33	0.42084	0.491	0.27	2.38e-29	3	SRM	349	1.16e-17	0.275507	0.419	0.244	2.68e-13	4	TMEM131L	449	4.22e-64	1.07066	0.616	0.293	9.78e-60	5	CSTB	549	2.63e-13	0.417092	0.932	0.934	6.1e-09
0	AC064805.1	50	3.37e-26	0.342225	0.495	0.323	7.81e-22	1	TOMM7	150	1.26e-55	0.42796	0.962	0.892	2.91e-51	2	IER5	250	1.08e-33	0.368212	0.789	0.558	2.49e-29	3	GRK2	350	3.98e-17	0.354507	0.833	0.699	9.23e-13	4	NIN	450	4.38e-64	1.03729	0.706	0.408	1.02e-59	5	LAMTOR4	550	7.84e-13	0.352418	0.936	0.936	1.82e-08
0	GNB2	51	5.99e-26	0.278373	0.968	0.898	1.39e-21	1	S100A10	151	5.8e-55	0.506682	0.986	0.948	1.35e-50	2	RSAD2	251	2.71e-32	0.378569	0.356	0.164	6.29e-28	3	FAM89B	351	1.71e-16	0.341634	0.627	0.473	3.97e-12	4	ADAM10	451	5.41e-64	1.01985	0.788	0.535	1.25e-59	5	NDUFA3	551	1.16e-12	0.492265	0.803	0.738	2.7e-08
0	RIN1	52	1.87e-25	0.289496	0.323	0.174	4.33e-21	1	BLOC1S1	152	1.4e-53	0.521373	0.762	0.514	3.24e-49	2	UBE2L6	252	2.66e-31	0.386862	0.908	0.768	6.16e-27	3	ICAM3	352	1.88e-16	0.32489	0.846	0.72	4.37e-12	4	MCTP1	452	1.99e-63	1.10789	0.711	0.409	4.62e-59	5	UBL5	552	1.24e-12	0.327688	0.902	0.908	2.87e-08
0	HLA-DPB1	53	2.56e-25	0.349889	0.986	0.948	5.94e-21	1	RPL27	153	9.57e-53	0.383347	0.987	0.943	2.22e-48	2	RHOB	253	1.54e-30	0.457341	0.885	0.749	3.58e-26	3	RHOC	353	3e-16	0.316047	0.935	0.873	6.96e-12	4	VPS13C	453	2.41e-63	1.03471	0.769	0.491	5.59e-59	5	RPS10	553	1.28e-12	0.429562	0.844	0.788	2.97e-08
0	GSTP1	54	5.66e-25	0.298716	0.987	0.939	1.31e-20	1	COX6A1	154	6.69e-52	0.386429	0.969	0.919	1.55e-47	2	FCN1	254	7.35e-30	0.362814	0.99	0.959	1.7e-25	3	ABRACL	354	3.39e-16	0.278718	0.909	0.824	7.85e-12	4	JAK2	454	2.73e-63	1.15918	0.748	0.475	6.32e-59	5	RPL31	554	2.06e-12	0.34804	0.949	0.935	4.78e-08
0	EIF3F	55	4.09e-24	0.305816	0.91	0.839	9.48e-20	1	UQCR11	155	1.05e-51	0.401414	0.977	0.899	2.43e-47	2	TNFSF12	255	2.29e-29	0.287942	0.34	0.157	5.31e-25	3	TUBA1B	355	8.71e-16	0.339247	0.923	0.851	2.02e-11	4	DMXL2	455	4.57e-63	1.28063	0.746	0.492	1.06e-58	5	RARRES3	555	2.33e-12	0.547208	0.715	0.665	5.41e-08
0	TSC22D3	56	1.26e-23	0.276184	0.908	0.812	2.92e-19	1	S100A8	156	1.26e-51	0.884681	0.837	0.671	2.93e-47	2	HLA-DRA	256	8.1e-29	0.303818	0.995	0.982	1.88e-24	3	RNPEP	356	1.01e-15	0.287577	0.751	0.609	2.34e-11	4	MEF2A	456	8.06e-62	1.04089	0.682	0.378	1.87e-57	5	C12orf57	556	2.55e-12	0.602675	0.583	0.474	5.91e-08
0	CEBPD	57	2.18e-23	0.355808	0.738	0.576	5.06e-19	1	CRIP1	157	4.42e-50	0.63781	0.959	0.873	1.02e-45	2	ZYX	257	8.7e-28	0.304833	0.956	0.886	2.02e-23	3	CHST2	357	1.19e-15	0.283905	0.439	0.271	2.75e-11	4	RIC1	457	1.45e-61	1.05637	0.609	0.291	3.37e-57	5	NDUFB4	557	7.69e-11	0.389053	0.81	0.751	1.78e-06
0	SLC25A5	58	5.32e-23	0.317146	0.929	0.854	1.23e-18	1	BST2	158	5.13e-48	0.457581	0.927	0.843	1.19e-43	2	ISG20	258	1.13e-27	0.380922	0.451	0.253	2.62e-23	3	S1PR4	358	3.57e-15	0.348847	0.746	0.616	8.28e-11	4	SMCHD1	458	5.18e-60	1.10106	0.821	0.602	1.2e-55	5	CARD16	558	1.1e-10	0.307681	0.929	0.943	2.54e-06
0	RPL10A	59	1.17e-22	0.250424	0.976	0.958	2.72e-18	1	COX8A	159	7.27e-47	0.376848	0.973	0.908	1.69e-42	2	FOS	259	1.4e-27	0.531051	0.666	0.484	3.24e-23	3	GRK6	359	1.06e-14	0.320534	0.713	0.55	2.45e-10	4	PELI1	459	6.45e-60	1.27834	0.567	0.251	1.5e-55	5	IGSF6	559	9.47e-10	0.411292	0.807	0.844	2.2e-05
0	RBM3	60	5.92e-22	0.308972	0.877	0.805	1.37e-17	1	S100A9	160	1.05e-46	0.571033	0.967	0.891	2.44e-42	2	TNFSF13B	260	2.28e-27	0.342991	0.91	0.765	5.29e-23	3	PPP1CA	360	1.16e-14	0.261593	0.943	0.881	2.69e-10	4	TGFBR2	460	1.56e-59	0.955785	0.767	0.496	3.62e-55	5	TNFSF10	560	1.62e-09	0.420793	0.888	0.907	3.75e-05
0	KLF2	61	2.34e-21	0.251194	0.97	0.91	5.44e-17	1	COX5B	161	5.84e-46	0.354087	0.972	0.937	1.35e-41	2	RPL41	261	2.37e-27	0.278031	0.993	0.973	5.51e-23	3	RHOB	361	1.33e-14	0.260909	0.887	0.76	3.08e-10	4	GPCPD1	461	2.49e-59	0.980958	0.645	0.324	5.76e-55	5	BX284668.5	561	2.02e-09	0.498953	0.366	0.248	4.68e-05
0	EVI2B	62	3.43e-21	0.329793	0.875	0.797	7.96e-17	1	CD14	162	4.83e-45	0.678466	0.472	0.244	1.12e-40	2	SRGN	262	7.17e-27	0.279775	0.987	0.952	1.66e-22	3	EEF1G	362	1.48e-14	0.250695	0.952	0.9	3.44e-10	4	PAG1	462	2.45e-58	1.13913	0.793	0.572	5.68e-54	5	NDUFB1	562	2.64e-09	0.517082	0.695	0.637	6.13e-05
0	EEF1B2	63	1.47e-20	0.260015	0.961	0.928	3.42e-16	1	KRTCAP2	163	8.43e-44	0.445719	0.85	0.689	1.96e-39	2	HLA-DRB1	263	1.52e-26	0.286413	0.999	0.985	3.53e-22	3	TUBA1A	363	4.01e-14	0.286775	0.937	0.857	9.3e-10	4	SF3B1	463	3.18e-58	1.00067	0.826	0.619	7.36e-54	5	COMMD6	563	3.04e-09	0.303831	0.905	0.891	7.06e-05
0	NUDT2	64	2.08e-19	0.251335	0.275	0.15	4.82e-15	1	C20orf27	164	2.65e-43	0.44876	0.89	0.77	6.15e-39	2	HLA-DPA1	264	2.22e-26	0.267978	0.996	0.986	5.14e-22	3	REX1BD	364	9.56e-14	0.250603	0.667	0.505	2.22e-09	4	STX16	464	5.06e-58	0.982948	0.529	0.22	1.17e-53	5	CKB	564	3.9e-09	0.512479	0.563	0.419	9.05e-05
0	NPM1	65	3.44e-19	0.288853	0.841	0.757	7.98e-15	1	POLR2L	165	3.74e-42	0.47006	0.86	0.722	8.67e-38	2	LILRB4	265	2.38e-26	0.337289	0.535	0.333	5.51e-22	3	SNHG8	365	1.33e-13	0.277433	0.616	0.451	3.08e-09	4	RNF144B	465	5.07e-58	1.3705	0.711	0.434	1.18e-53	5	ATP5ME	565	5.98e-09	0.394957	0.797	0.728	0.000138686
0	UQCR11	66	8.85e-19	-0.257729	0.927	0.914	2.05e-14	1	CALM1	166	1.82e-41	0.379198	0.97	0.935	4.21e-37	2	OAS3	266	8.8e-26	0.344302	0.611	0.395	2.04e-21	3	PET100	366	1.41e-13	0.275123	0.855	0.728	3.27e-09	4	MAP3K1	466	5.61e-58	1.05582	0.812	0.59	1.3e-53	5	UQCRQ	566	7.28e-09	0.362807	0.814	0.778	0.000168847
0	CNN2	67	1.58e-18	0.304313	0.773	0.669	3.68e-14	1	IFI35	167	1.09e-39	0.486541	0.735	0.561	2.52e-35	2	GLRX	267	5.7e-25	0.328351	0.859	0.73	1.32e-20	3	SOX4	367	1.79e-13	0.319168	0.398	0.255	4.15e-09	4	TMPO	467	1.15e-57	1.0526	0.831	0.607	2.67e-53	5	ATP5MF	567	8.13e-09	0.383464	0.878	0.879	0.000188545
0	SLC9A3R1	68	2.95e-17	0.299248	0.659	0.531	6.84e-13	1	TMEM258	168	1.45e-38	0.370086	0.934	0.826	3.36e-34	2	ZFP36L1	268	7.84e-25	0.448754	0.856	0.72	1.82e-20	3	DUSP5	368	3.91e-13	0.347728	0.536	0.375	9.06e-09	4	BACH1	468	2.72e-57	1.02063	0.786	0.506	6.32e-53	5	BCL2A1	568	9.96e-09	0.36094	0.827	0.813	0.00023089
0	BIN2	69	1.69e-16	0.255797	0.897	0.826	3.93e-12	1	AP2S1	169	2.51e-38	0.408666	0.931	0.823	5.82e-34	2	HLA-DPB1	269	9e-25	0.310405	0.985	0.949	2.09e-20	3	LILRA2	369	5.69e-13	0.26954	0.835	0.734	1.32e-08	4	NOTCH2NL	469	9.48e-57	1.19576	0.645	0.352	2.2e-52	5	TMEM258	569	2e-08	0.328024	0.858	0.85	0.00046368
0	MT-ND6	70	2.28e-16	0.350471	0.753	0.65	5.28e-12	1	MT-ND4	170	8.82e-38	0.388877	1	0.991	2.05e-33	2	BLOC1S1	270	1.33e-23	0.330662	0.725	0.529	3.08e-19	3	HIST2H2AA4	370	5.93e-13	0.265191	0.256	0.139	1.37e-08	4	STK4	470	9.67e-57	0.93292	0.814	0.56	2.24e-52	5	ICAM3	570	2.04e-08	0.416287	0.742	0.737	0.000472194
0	PSME2	71	2.42e-16	-0.265421	0.951	0.942	5.62e-12	1	MT2A	171	1.42e-37	0.513625	0.954	0.872	3.29e-33	2	MX2	271	2.34e-23	0.364857	0.664	0.478	5.42e-19	3	CUX1	371	1.06e-12	0.284438	0.907	0.828	2.45e-08	4	WASHC4	471	4.7e-56	0.996801	0.765	0.514	1.09e-51	5	BEST1	571	4.97e-08	0.721865	0.424	0.321	0.00115345
0	LGALS3BP	72	2.69e-15	-0.254618	0.076	0.184	6.24e-11	1	PSME2	172	3.03e-36	0.360996	0.973	0.936	7.03e-32	2	GLUL	272	7.97e-23	0.378284	0.732	0.563	1.85e-18	3	CSTB	372	1.22e-12	0.275827	0.97	0.928	2.83e-08	4	FOS	472	4.75e-55	1.687	0.776	0.491	1.1e-50	5	TOMM7	572	8.73e-08	0.331669	0.892	0.909	0.00202406
0	OASL	73	1.67e-13	-0.263765	0.13	0.244	3.88e-09	1	NDUFA11	173	4.24e-35	0.418617	0.645	0.455	9.83e-31	2	STAT1	273	1.13e-22	0.286123	0.818	0.622	2.63e-18	3	LTA4H	373	1.39e-12	0.275718	0.869	0.78	3.21e-08	4	FOXP1	473	2.75e-54	1.01289	0.736	0.459	6.37e-50	5	GIMAP7	573	4.46e-07	0.368889	0.793	0.794	0.0103493
0	OLFM1	74	4.02e-13	-0.272097	0.032	0.11	9.33e-09	1	HERC5	174	6.3e-35	0.430128	0.415	0.219	1.46e-30	2	LGALS9	274	1.21e-22	0.291907	0.93	0.836	2.81e-18	3	HES4	374	1.8e-12	0.283669	0.787	0.677	4.17e-08	4	STK38	474	7.6e-54	0.995861	0.798	0.584	1.76e-49	5	GBP5	574	8.69e-07	0.526074	0.508	0.425	0.0201425
0	AAK1	75	8.58e-12	-0.254724	0.198	0.317	1.99e-07	1	NDUFB11	175	5.95e-34	0.383682	0.842	0.712	1.38e-29	2	H1FX	275	1.96e-22	0.430737	0.667	0.493	4.55e-18	3	MTHFS	375	2.14e-12	0.292215	0.595	0.445	4.97e-08	4	RBM39	475	3.52e-53	0.960653	0.842	0.682	8.15e-49	5	VAMP5	575	8.81e-07	0.342002	0.81	0.798	0.0204333
0	WARS	76	1.88e-10	-0.254365	0.924	0.935	4.36e-06	1	ROMO1	176	6.82e-34	0.394579	0.827	0.676	1.58e-29	2	PLAC8	276	4.94e-22	0.331549	0.905	0.796	1.15e-17	3	NEURL1	376	2.1e-11	0.254464	0.496	0.35	4.87e-07	4	EML4	476	2.2e-52	1.01465	0.781	0.536	5.11e-48	5	PARK7	576	1e-06	0.315108	0.766	0.767	0.0232355
0	HES4	77	2.06e-10	-0.258895	0.632	0.711	4.79e-06	1	UQCRQ	177	2.25e-33	0.352953	0.878	0.753	5.23e-29	2	NFKBIA	277	8.36e-22	0.399324	0.693	0.51	1.94e-17	3	POLR1D	377	6.08e-11	0.250493	0.747	0.623	1.41e-06	4	C9orf72	477	8.93e-52	1.12361	0.666	0.395	2.07e-47	5	CRIP1	577	1.56e-06	0.511532	0.888	0.893	0.0362762
0	EIF2AK2	78	6.09e-10	-0.269807	0.277	0.383	1.41e-05	1	LY96	178	3.8e-32	0.430196	0.658	0.501	8.81e-28	2	CD36	278	1.44e-21	0.27184	0.373	0.207	3.33e-17	3	HSPB1	378	6.75e-11	0.293804	0.649	0.49	1.57e-06	4	DAPK1	478	1.4e-51	0.988413	0.694	0.432	3.25e-47	5	PET100	578	2.9e-06	0.355931	0.78	0.743	0.0671846
0	PKN2	79	6.54e-10	-0.272204	0.223	0.322	1.52e-05	1	OASL	179	1.19e-31	0.384119	0.354	0.177	2.75e-27	2	ARF6	279	1.99e-21	0.320304	0.767	0.592	4.62e-17	3	FAM110A	379	3.55e-10	0.262074	0.864	0.738	8.22e-06	4	RAP1GAP2	479	2.77e-51	0.991622	0.614	0.338	6.42e-47	5	SNRPD2	579	3.13e-06	0.314779	0.803	0.791	0.072595
0	NBPF19	80	2.08e-09	-0.274516	0.217	0.317	4.82e-05	1	SSR4	180	1.68e-31	0.357767	0.903	0.786	3.9e-27	2	TUBA1B	280	5.96e-21	0.392641	0.917	0.847	1.38e-16	3	IER5	380	1.35e-09	0.257314	0.737	0.584	3.13e-05	4	OGT	480	3.08e-51	0.928292	0.579	0.289	7.15e-47	5	SLC31A2	580	3.27e-06	0.370961	0.702	0.69	0.0758967
0	OGA	81	5.71e-09	-0.262177	0.262	0.366	0.000132294	1	MNDA	181	2.06e-31	0.414165	0.896	0.837	4.78e-27	2	RAB32	281	2.03e-20	0.279679	0.633	0.435	4.71e-16	3	KLF4	381	1.53e-09	0.267764	0.731	0.603	3.54e-05	4	JMJD1C	481	4.18e-51	1.10381	0.668	0.406	9.7e-47	5	VPS28	581	3.36e-06	0.31704	0.756	0.742	0.0778636
0	IRF7	82	2.24e-08	-0.261599	0.584	0.646	0.000519834	1	HCST	182	1.1e-30	0.469554	0.88	0.758	2.55e-26	2	MS4A6A	282	3.64e-20	0.375525	0.543	0.365	8.45e-16	3	ZBTB7A	382	2.36e-09	0.251063	0.706	0.592	5.46e-05	4	CCNL1	482	5.56e-51	1.06324	0.734	0.486	1.29e-46	5	GPX4	582	3.7e-06	0.355013	0.837	0.848	0.0858927
0	VMO1	83	5.89e-08	-0.269106	0.083	0.151	0.00136617	1	RNF181	183	7.97e-30	0.35727	0.806	0.676	1.85e-25	2	CXCL10	283	6.09e-20	0.770795	0.155	0.058	1.41e-15	3	PKN1	383	6.34e-09	0.272421	0.724	0.632	0.000147026	4	LNPEP	483	6.63e-51	0.921846	0.741	0.495	1.54e-46	5	IFI30	583	4.25e-06	0.309176	0.854	0.849	0.098656
0	UHMK1	84	1.06e-07	-0.25259	0.372	0.459	0.00245454	1	MIF	184	1.65e-29	0.349901	0.883	0.77	3.83e-25	2	FCGR1A	284	7.94e-20	0.282139	0.335	0.185	1.84e-15	3	PPP4R2	384	1.3e-08	-0.254578	0.185	0.289	0.000302311	4	ANKRD44	484	9.72e-51	0.951188	0.762	0.55	2.25e-46	5	ANXA1	584	5.35e-06	0.387566	0.739	0.695	0.124119
0	HSPB1	85	1.35e-07	-0.269187	0.444	0.533	0.00313311	1	UQCRH	185	3.51e-28	0.353206	0.919	0.831	8.14e-24	2	HMGN2	285	1.04e-19	0.271345	0.957	0.905	2.42e-15	3	FPR1	385	3.24e-08	-0.250241	0.6	0.68	0.000750707	4	IL10RA	485	1.41e-50	1.07634	0.814	0.652	3.27e-46	5	SMDT1	585	6.91e-06	0.359088	0.712	0.699	0.160167
0	REL	86	4.86e-07	-0.269872	0.627	0.691	0.011276	1	ATP5MPL	186	4.11e-28	0.349677	0.907	0.822	9.54e-24	2	HLA-DQB1	286	1.13e-19	0.29664	0.773	0.592	2.63e-15	3	ADA2	386	6.24e-08	-0.253166	0.769	0.796	0.00144791	4	KMT2C	486	9.51e-50	0.940531	0.727	0.497	2.2e-45	5	RPS27L	586	6.95e-06	0.354983	0.763	0.752	0.161091
0	JUN	87	6.92e-07	-0.266952	0.069	0.128	0.0160422	1	IGSF6	187	8.32e-28	0.388524	0.899	0.825	1.93e-23	2	GBP5	287	1.6e-19	0.340706	0.575	0.393	3.71e-15	3	GNG2	387	1.06e-07	0.260827	0.665	0.572	0.00246228	4	SFPQ	487	3.08e-49	0.92453	0.751	0.523	7.15e-45	5	C1QB	587	7.59e-06	0.476601	0.241	0.142	0.175994
0	EML4	88	2.13e-06	-0.266065	0.499	0.582	0.0494855	1	DYNLL1	188	8.77e-27	0.388245	0.862	0.772	2.03e-22	2	C1QC	288	5.7e-19	1.29405	0.154	0.061	1.32e-14	3	CCNH	388	1.8e-07	-0.250487	0.211	0.308	0.00417083	4	EP300	488	1.19e-48	0.923934	0.598	0.317	2.76e-44	5	COX7A2	588	1.28e-05	0.306185	0.844	0.875	0.29748
0	IQGAP1	89	2.81e-06	-0.271359	0.813	0.837	0.0650987	1	NAGK	189	2.18e-26	0.366287	0.827	0.711	5.05e-22	2	MS4A4A	289	7.45e-19	0.339556	0.653	0.488	1.73e-14	3	VPS35	389	7.88e-07	-0.25728	0.649	0.694	0.018282	4	CD46	489	2.53e-48	0.95562	0.701	0.453	5.86e-44	5	RPL36A	589	1.41e-05	0.304246	0.898	0.893	0.326188
0	LGALS2	90	3.66e-06	-0.250176	0.09	0.148	0.0847775	1	IFIT3	190	1.17e-25	0.421253	0.72	0.552	2.7e-21	2	CD63	290	2.49e-18	0.278892	0.709	0.537	5.77e-14	3	DIP2B	390	8.4e-07	-0.252719	0.152	0.238	0.0194865	4	VCL	490	3.69e-48	0.955792	0.664	0.407	8.55e-44	5	MGST3	590	1.55e-05	0.350566	0.654	0.61	0.359454
0	SMCHD1	91	4.4e-06	-0.255178	0.587	0.638	0.102098	1	NRGN	191	8.64e-25	0.457634	0.393	0.239	2e-20	2	PLEKHO1	291	2.8e-18	0.296771	0.715	0.548	6.49e-14	3	VPS4B	391	9.38e-07	-0.256295	0.349	0.431	0.0217448	4	WDFY2	491	1.41e-47	1.06955	0.605	0.336	3.26e-43	5	DDX18	591	1.74e-05	0.369856	0.59	0.55	0.403163
0	AOAH	92	5.3e-06	-0.273521	0.493	0.567	0.122977	1	CKLF	192	2e-23	0.378216	0.614	0.461	4.65e-19	2	CDKN2D	292	9.81e-18	0.284982	0.609	0.434	2.27e-13	3	PHF3	392	2.01e-06	-0.252315	0.423	0.499	0.0465661	4	FRY	492	4.79e-47	0.921793	0.478	0.205	1.11e-42	5	C1QA	592	7.26e-05	0.433305	0.451	0.348	1
0	SMG1	93	5.9e-06	-0.254813	0.353	0.434	0.136853	1	PHPT1	193	3.73e-22	0.35624	0.6	0.459	8.66e-18	2	C1QA	293	6.4e-16	0.933078	0.457	0.329	1.49e-11	3	RBM39	393	2.86e-06	-0.25801	0.661	0.706	0.0664076	4	MBP	493	5.44e-47	0.973595	0.711	0.469	1.26e-42	5	HSP90AB1	593	7.94e-05	0.345693	0.817	0.836	1
0	RIPOR2	94	6.25e-06	-0.272259	0.777	0.813	0.144943	1	MS4A4A	194	5.59e-22	0.375111	0.637	0.489	1.3e-17	2	HES4	294	5.76e-15	0.285939	0.79	0.667	1.34e-10	3	SULT1A1	394	3.44e-06	-0.255023	0.416	0.494	0.0798701	4	AGTPBP1	494	7.09e-46	0.942449	0.541	0.265	1.64e-41	5	COX17	594	0.000156094	0.323153	0.671	0.664	1
0	WSB1	95	1.86e-05	-0.255116	0.838	0.878	0.43078	1	IFIT2	195	1.71e-20	0.399642	0.574	0.424	3.97e-16	2	AP1S2	295	6.95e-15	0.271779	0.912	0.827	1.61e-10	3	TTC17	395	1.06e-05	-0.251168	0.24	0.32	0.244802	4	TUT7	495	9.77e-46	0.962317	0.692	0.449	2.27e-41	5	TSTD1	595	0.000274812	0.31613	0.322	0.256	1
0	NBPF26	96	3.25e-05	-0.257623	0.615	0.656	0.752656	1	IFIT1	196	2.34e-20	0.356751	0.415	0.261	5.43e-16	2	C1QB	296	7.47e-15	1.21527	0.231	0.128	1.73e-10	3	DOCK10	396	1.25e-05	-0.252219	0.247	0.331	0.290313	4	IKZF1	496	1.16e-45	0.959237	0.833	0.671	2.7e-41	5	VMO1	596	0.000307527	0.413095	0.197	0.13	1
0	PAG1	97	0.000170369	-0.257017	0.551	0.61	1	1	CD63	197	1.23e-19	0.398225	0.682	0.541	2.86e-15	2	WARS	297	1.6e-14	0.307343	0.969	0.922	3.71e-10	3	COL4A3BP	397	9.47e-05	-0.256671	0.391	0.458	1	4	AOAH	497	5.4e-45	1.0585	0.718	0.529	1.25e-40	5	RSBN1L	597	0.000387485	0.31878	0.464	0.41	1
0	NOTCH2NL	98	0.000172733	-0.26777	0.338	0.397	1	1	RPS27L	198	1.57e-18	0.369625	0.829	0.73	3.64e-14	2	SULT1A1	298	1.91e-13	0.308878	0.588	0.454	4.42e-09	3	SRSF11	398	9.97e-05	-0.256134	0.511	0.557	1	4	TSC22D3	498	9.87e-45	0.964368	0.92	0.824	2.29e-40	5	KRT10	598	0.000567954	0.318301	0.403	0.356	1
0	CCNL1	99	0.000837071	-0.260181	0.476	0.524	1	1	BCL2A1	199	1.48e-13	0.351806	0.856	0.802	3.43e-09	2	LGALS2	299	3.83e-12	0.315424	0.207	0.115	8.88e-08	3	ADK	399	0.000136207	-0.256488	0.297	0.367	1	4	GNLY	499	7.98e-43	0.999287	0.221	0.049	1.85e-38	5	HSPB1	599	0.000827247	0.34617	0.529	0.511	1
0	DDX3X	100	0.00169533	-0.258584	0.506	0.551	1	1	JUN	200	1.5e-08	0.43339	0.165	0.099	0.000348767	2	S100A8	300	7.84e-06	0.301093	0.76	0.694	0.181835	3	UTRN	400	0.00243076	-0.254699	0.708	0.735	1	4	HBB	500	2.04e-08	1.71632	0.329	0.227	0.000472801	5	ZNRD1	600	0.00179229	0.315459	0.397	0.357	1
